# Supplementary material for: Construct Validation of a Multidimensional Computerized Adaptive Test for Fatigue in Rheumatoid Arthritis
Source: PLoS One. 2015 Dec 28;10(12):e0145008. doi: 10.1371/journal.pone.0145008 (PMC4692469; doi:10.1371/journal.pone.0145008)
Supplement: S1 Data — (TXT) [file pone.0145008.s001.txt]

legenda.txt


The SPSS data file "Datafile_CAT_validation" contains all data needed to recalculate the results reported in the article, except for the correlations. The datafiles for the calculation of the correlations are listed below.
 

Data files (ascii): 

CAT_3DIM_b8.EAP3 
File with the plausible values used for the calculation of the correlations in Table 4 of the article (last three columns).
The other data in this file are variables that supported the calculation of the plausible values; means and standard deviations of the posterior distribution where the plausible values were extracted from.
The data in this file were calculated by also taking information from the previous calibration study into account (not included as online supplement file).

CAT_BRAF_SF-36_1.dat
File used for the calculation of the correlations between the CAT dimensions and the BRAF-MDQ dimensions and BRAF-NRS
column 1-19: scores on item 2-20 of the BRAF-MDQ (missing is 9)
column 20-55: raw SF-36 item scores not yet recoded (missing is 9), the item scores used for the calculation of the subscale scores are included in the file "Datafile_CAT_validation" 
column 56-61: scores on the BRAF-NRS severity, effect and coping the BRAF-NRS severity is also item 1 of the BRAF-MDQ, missing is 99)
The last colums contain the casenumbers.

CAT_SF36_1_scoring_voor_correlaties.dat
File used for the calculation of the correlatinos between the CAT dimensions and the subscales of the SF-36, it contains the raw and transformed subscale scores in the following sequence:
raw subscale score PF, RP, BP, GH, VT, SF, RE, MH, HT
transformed subscale scores PF, RP, BP, GH, VT, SF, RE, MH


Files with fortran scripts to create correlations Table 4 article
OVER1.FOR
OVER3.FOR


Files with correlations (ascii) - output
correlations_part1.TXT
correlations_part2.TXT
