# Supplementary material for: Construct Validation of a Multidimensional Computerized Adaptive Test for Fatigue in Rheumatoid Arthritis
Source: PLoS One. 2015 Dec 28;10(12):e0145008. doi: 10.1371/journal.pone.0145008 (PMC4692469; doi:10.1371/journal.pone.0145008)
Supplement: S3 Data — (EAP3) [file pone.0145008.s003.EAP3]

 ====================================================================================================
      IV  IB  PERSID   THETA1   THETA2   THETA3   SE(T1)   SE(T2)   SE(T3)   PLAUS1   PLAUS2   PLAUS3
 ====================================================================================================
       1   1       01   -1.154   -1.154   -1.426    0.267    0.238    0.396   -1.182   -1.167   -1.366
       2   1      002   -0.609   -0.872   -0.763    0.475    0.548    1.039   -1.551   -0.999   -0.142
       3   1      003    0.854    0.763    0.860    0.514    0.493    1.004    0.150    1.603   -0.366
       4   1      004    1.352    1.562    0.703    0.295    0.280    0.448    1.294    1.640    0.018
       5   1      005    1.139    1.292    1.291    0.262    0.250    0.395    1.336    1.249    1.960
       6   1      006   -1.332   -1.159   -1.029    0.332    0.321    0.552   -1.120   -1.160   -0.740
       7   1      007   -1.259   -1.238   -1.219    0.253    0.239    0.377   -1.396   -1.489   -0.706
       8   1      008   -0.159    0.210   -0.059    0.206    0.215    0.310    0.118    0.471    0.019
       9   1      009   -1.988   -1.970    0.069    0.455    0.442    0.512   -1.460   -1.998    0.780
      10   1      010    1.502    1.258    0.932    0.278    0.237    0.403    1.785    1.183    1.039
      11   1      011   -1.787   -1.890   -1.168    0.601    0.633    0.865   -2.883   -1.595   -2.584
      12   1      012   -0.983   -1.016   -0.614    0.452    0.454    1.028   -0.854   -1.430   -0.638
      13   1      013   -0.307   -0.161    0.522    0.229    0.217    0.352   -0.404   -0.097    0.355
      14   1      014   -0.495   -0.712   -0.463    0.452    0.509    1.138   -0.728   -0.773    1.124
      15   1      015   -0.369   -0.363    0.391    0.359    0.354    0.723   -0.189    0.460   -0.920
      16   1      016    0.039   -0.162    0.141    0.234    0.214    0.328    0.029   -0.173    0.049
      17   1     0017   -1.299   -1.146   -1.278    0.256    0.242    0.381   -1.231   -0.966   -1.516
      18   1     0018    1.071    1.113    1.478    0.306    0.276    0.510    1.106    0.841    1.151
      19   1     0019    0.221    0.352    0.205    0.447    0.433    0.916    0.252   -0.303   -0.100
      20   1     0020    1.274    1.442    0.409    0.432    0.435    0.732    1.067    1.708    0.656
      21   1     0021    1.641    1.138    0.879    0.281    0.256    0.432    1.792    0.863    0.722
      22   1     0022    0.454    0.371   -0.845    0.287    0.253    0.478    0.156    0.408   -0.794
      23   1     0023    0.267    0.197   -0.517    0.247    0.210    0.363    0.237    0.409   -0.334
      24   1     0024   -2.762   -2.669   -2.374    0.298    0.281    0.451   -2.254   -2.623   -1.738
      25   1     0025   -0.700   -1.206   -1.840    0.253    0.212    0.399   -0.796   -1.398   -2.224
      26   1     0026   -1.555   -1.474   -0.559    0.289    0.281    0.456   -1.940   -0.963   -0.756
      27   1     0027   -0.140    0.119    0.041    0.234    0.251    0.391   -0.274   -0.121    0.363
      28   1     0028    1.264    1.620    0.749    0.280    0.273    0.437    1.469    1.490    1.521
      29   1     0029    0.050   -0.021   -0.025    0.231    0.223    0.348    0.102   -0.346   -0.065
      30   1     0030   -1.037   -0.823   -0.917    0.438    0.473    0.987   -0.953   -0.729    0.076
      31   1     0031    0.138    0.099   -0.274    0.247    0.243    0.399    0.076    0.059    0.000
      32   1     0032   -0.167   -0.191    0.228    0.287    0.307    0.561   -0.095   -0.070   -0.799
      33   1     0033    1.600    1.349    0.852    0.357    0.315    0.511    1.508    1.620    1.026
      34   1     0034    0.219    0.073   -0.326    0.246    0.219    0.379    0.189    0.481   -0.352
      35   1     0035    0.128    0.139   -0.299    0.246    0.214    0.379    0.434    0.348   -0.410
      36   1     0036    0.206    0.365   -0.580    0.266    0.252    0.428    0.079    0.163   -0.189
      37   1     0037   -1.332   -1.228   -0.981    0.312    0.310    0.561   -1.094   -1.474   -0.232
      38   1     0038    0.093    0.601   -0.344    0.321    0.350    0.781    0.160    1.021   -0.013
      39   1     0039    0.208   -0.026   -0.156    0.259    0.254    0.429    0.505   -0.162    0.672
      40   1     0040   -0.446   -0.165    0.654    0.253    0.207    0.368   -0.316   -0.090    0.475
      41   1     0041    1.447    0.999    1.280    0.278    0.228    0.392    0.945    0.906    1.277
      42   1     0042    1.281    1.188    1.193    0.290    0.274    0.470    1.535    1.590    1.369
      43   1     0043   -0.961   -0.551   -0.684    0.433    0.531    1.111   -1.204   -0.144   -0.209
      44   1     0044    0.093    0.123   -0.241    0.243    0.218    0.373    0.059    0.009   -0.305
      45   1     0045    0.910    1.188    1.658    0.240    0.237    0.364    1.171    1.152    1.747
      46   1     0046    1.413    1.150    1.116    0.275    0.233    0.410    1.119    0.725    1.379
      47   1     0047    1.280    1.223    1.212    0.265    0.227    0.381    1.263    1.127    0.904
      48   1     0048   -0.236   -0.418    0.732    0.219    0.226    0.325   -0.437   -0.237    0.643
      49   1     0049    0.166    0.005   -0.156    0.274    0.232    0.429   -0.129   -0.208   -0.130
      50   1     0050   -1.294   -1.384   -1.006    0.262    0.249    0.393   -1.527   -1.445   -0.933
      51   1     0051    1.377    1.673    0.611    0.286    0.254    0.417    1.815    1.448    0.424
      52   1     0052   -0.269   -0.274    0.607    0.218    0.218    0.327   -0.702   -0.121    0.555
      53   1     0053    1.244    1.267    1.195    0.262    0.239    0.392    1.191    1.505    0.750
      54   1     0054   -2.682   -2.732   -2.398    0.299    0.280    0.452   -2.674   -2.814   -2.604
      55   1     0055   -1.236   -1.157   -1.320    0.269    0.254    0.408   -0.866   -1.020   -1.201
      56   1     0056    1.539    1.505    0.609    0.284    0.265    0.428    1.789    1.342    0.916
      57   1     0057   -0.265   -0.052    0.354    0.236    0.234    0.372   -0.491   -0.089    0.192
      58   1     0058    0.784    1.045    0.810    0.504    0.501    0.930    0.647    1.471    0.318
      60   1     0059   -1.523   -1.637   -0.625    0.336    0.342    0.467   -1.140   -1.688   -0.438
      61   1     0060   -0.047    0.036   -0.041    0.251    0.243    0.411   -0.289   -0.378    0.117
      62   1     0061   -0.714   -0.701   -0.257    0.447    0.501    1.141   -0.869   -0.803    0.646
      63   1     0062    1.651    1.776    0.109    0.307    0.293    0.450    1.570    1.979   -0.118
      64   1     0063   -1.548   -1.747   -0.348    0.271    0.239    0.374   -1.626   -2.253    0.098
      65   1     0064    0.782    0.992    1.616    0.360    0.358    0.710    1.122    0.204    1.041
      66   1     0065    0.342   -0.017   -0.275    0.267    0.282    0.478   -0.001    0.432    0.317
      67   1     0066   -1.618   -1.571   -0.450    0.260    0.252    0.383   -1.401   -1.356   -0.799
      68   1     0067    0.375    0.538    0.268    0.459    0.513    1.009    0.502    0.451   -1.479
      69   1     0068    0.591    0.362   -0.022    0.425    0.435    1.020    1.111    0.609    1.607
      70   1     0069   -2.659   -2.683   -2.476    0.301    0.285    0.459   -2.529   -3.111   -1.927
      71   1     0070    0.108    0.057   -0.164    0.251    0.237    0.402    0.224    0.011   -0.890
      72   1     0071   -0.284   -0.200    0.532    0.228    0.178    0.341    0.182   -0.067    0.312
      73   1     0072    0.294    0.116   -0.454    0.259    0.221    0.380    0.483    0.134   -0.542
      74   1     0073   -0.211   -0.151    0.397    0.236    0.226    0.383   -0.429   -0.428    0.286
      75   1     0074    1.256    1.362    1.078    0.262    0.240    0.390    1.378    1.455    0.701
      76   1     0075    0.242    0.125   -0.362    0.268    0.263    0.447    0.491   -0.087   -0.552
      77   1     0076    1.579    0.821    1.255    0.304    0.273    0.487    1.382    0.931    0.921
      78   1     0077    0.818    1.339    1.505    0.281    0.295    0.473    0.810    1.469    1.989
      79   1     0078    0.058   -0.186    0.145    0.239    0.229    0.357    0.327   -0.360   -0.495
      80   1     0079    0.006   -0.205    0.224    0.243    0.221    0.358   -0.401   -0.206    0.190
      81   1     0080    0.275   -0.093   -0.129    0.285    0.231    0.472   -0.158   -0.421   -0.647
      82   1     0081    0.773    0.923    0.777    0.462    0.504    1.048    0.817    0.690    0.783
      83   1     0082   -0.765   -1.160   -1.846    0.245    0.248    0.371   -0.764   -1.311   -1.900
      84   1     0083    1.660    1.579    0.391    0.284    0.251    0.412    1.146    1.735    0.544
      85   1     0084    1.503    1.455    0.699    0.275    0.248    0.412    1.370    1.524    0.052
      86   1     0085    0.635    0.073   -0.758    0.256    0.225    0.383    0.693    0.308   -0.861
      87   1     0086   -0.442   -0.252    0.735    0.246    0.206    0.395   -0.413   -0.296    1.277
      88   1     0087   -0.105   -0.225    0.368    0.250    0.230    0.384    0.024    0.066    0.737
      89   1     0088    0.186    0.341   -0.271    0.344    0.337    0.690   -0.059    0.474   -0.149
      90   1     0089    1.270    1.318    1.113    0.270    0.243    0.393    1.003    1.156    1.369
      91   1     0090    0.431    0.067   -0.554    0.255    0.178    0.321    0.327   -0.064   -0.659
      92   1     0091   -2.577   -2.618   -2.623    0.307    0.288    0.470   -2.604   -2.506   -2.986
      93   1     0092    0.016    0.271   -0.309    0.254    0.251    0.404   -0.001    0.580   -0.385
      94   1     0093    0.000   -0.522    0.553    0.249    0.249    0.418    0.087   -0.611    0.564
      95   1     0094    1.256    1.544    0.875    0.277    0.248    0.417    1.840    1.792    1.326
      96   1     0095   -0.926   -0.889   -1.324    0.451    0.444    0.773   -1.484   -0.960   -2.043
      97   1     0096   -1.262   -1.379   -0.705    0.346    0.359    0.717   -0.946   -0.880   -1.356
      98   1     0097    1.433    1.126    1.005    0.323    0.297    0.547    1.713    1.017    0.971
      99   1     0098   -1.132   -1.302   -1.136    0.325    0.308    0.517   -1.333   -0.907   -0.936
     100   1     0099   -0.125   -0.140    0.210    0.255    0.279    0.468   -0.317    0.216    0.559
     101   1     0100    0.074    0.081   -0.169    0.214    0.232    0.357    0.476    0.313    0.009
     102   1     0101    0.374    0.191   -0.630    0.214    0.181    0.287    0.706    0.096   -0.596
     103   1     0102   -0.017   -0.084    0.110    0.241    0.228    0.370   -0.306    0.225    0.188
     104   1     0103   -1.595   -1.293   -0.772    0.263    0.257    0.408   -1.492   -1.307   -1.262
     105   1     0104    0.339    0.032   -0.167    0.281    0.323    0.663    0.331    0.291   -0.670
     106   1     0105    0.841    1.284    1.441    0.318    0.319    0.552    1.186    2.367    1.349
     107   1     0106   -0.376    0.102    0.302    0.230    0.249    0.390   -0.001   -0.123   -0.330
     108   1     0107   -1.062   -1.557   -1.061    0.255    0.248    0.393   -1.373   -1.656   -1.350
     109   1     0108   -1.570   -1.808   -0.482    0.397    0.395    0.450   -1.083   -1.253   -0.662
     110   1     0109    2.367    2.135    2.093    0.674    0.529    0.930    1.665    2.475    2.271
     111   1     0110   -1.262   -1.032   -1.401    0.275    0.260    0.446   -1.364   -0.864   -1.585
     112   1     0111   -2.611   -2.589   -2.464    0.361    0.375    0.570   -2.231   -2.083   -2.571
     113   1     0112    1.193    1.179    1.331    0.288    0.190    0.436    1.284    1.467    1.334
     114   1     0113    0.483    0.127   -0.680    0.232    0.233    0.317    0.522    0.441   -0.432
     115   1     0114    0.006   -0.181    0.187    0.247    0.244    0.394   -0.038   -0.533   -0.153
     116   1     0115    0.067    0.586   -0.558    0.279    0.287    0.568   -0.176    0.680   -0.875
     117   1     0116    0.416   -0.042   -0.412    0.233    0.234    0.376    0.220   -0.267   -0.883
     118   1     0117    0.793    0.913    1.504    0.397    0.393    0.833    0.243    0.923    1.831
     119   1     0118   -0.143    0.080    0.048    0.238    0.245    0.390   -0.106    0.009    0.306
     120   1     0119   -0.074    0.159   -0.088    0.243    0.208    0.345   -0.229    0.178    0.211
     121   1     0120    0.038   -0.189    0.166    0.239    0.224    0.357   -0.061   -0.379   -0.106
     122   1     0121    0.606    0.458   -0.227    0.435    0.439    0.944    0.097    0.994    0.199
     123   1     0122   -0.828   -0.724   -1.099    0.434    0.486    1.024   -1.219   -0.875   -3.392
     124   1     0123   -0.074    0.031    0.040    0.213    0.229    0.342   -0.693    0.029    0.286
     125   1     0124   -1.126   -1.378   -1.216    0.256    0.245    0.382   -0.914   -1.567   -1.155
     126   1     0125   -0.822   -0.725   -0.829    0.526    0.543    0.971   -1.015    0.218   -1.931
     127   1     0126    0.100    0.073    0.347    0.373    0.351    0.806    0.390    0.077    0.694
     128   1     0127    0.093   -0.026   -0.072    0.232    0.202    0.333   -0.198   -0.277   -0.495
     129   1     0128   -2.700   -2.443   -2.662    0.314    0.304    0.481   -2.489   -2.271   -2.084
     130   1     0129    0.048    0.200   -0.244    0.257    0.250    0.437    0.341    0.584   -0.537
     131   1     0130    0.072    0.297   -0.051    0.335    0.334    0.720   -0.482   -0.166   -0.907
     132   1     0131   -1.061   -1.184   -1.074    0.379    0.387    0.702   -0.719   -1.233   -1.408
     133   1     0132   -2.681   -2.738   -2.393    0.293    0.275    0.442   -2.238   -2.708   -2.284
     134   1     0133   -0.158   -0.127    0.318    0.221    0.231    0.379    0.081    0.077    0.247
     136   1     0134    0.179    0.177   -0.346    0.258    0.260    0.464    0.093    0.113   -0.893
     138   1     0135   -1.333   -1.459   -0.789    0.302    0.293    0.508   -1.391   -1.264   -1.193
     139   1     0136   -0.249   -0.147    0.387    0.265    0.256    0.449   -0.412   -0.264    1.070
     140   1     0137   -2.791   -2.530   -2.496    0.297    0.282    0.449   -2.499   -2.926   -2.449
     141   1     0138    2.543    2.713    2.546    0.319    0.271    0.457    1.964    2.986    2.405
     142   1     0139   -2.646   -2.567   -2.607    0.309    0.292    0.471   -2.743   -2.101   -2.743
     143   1     0140    0.016   -0.096   -0.027    0.270    0.271    0.489   -0.058    0.292    0.119
     144   1     0141   -0.245   -0.015    0.290    0.223    0.257    0.385   -0.316    0.039   -0.058
     145   1     0142   -1.188   -1.036   -1.525    0.271    0.244    0.401   -1.202   -1.427   -1.690
     146   1     0143   -0.227    0.040    0.208    0.226    0.243    0.371   -0.318    0.238   -0.158
     147   1     0144   -2.656   -2.535   -2.629    0.308    0.289    0.465   -2.767   -2.663   -3.116
     148   1     0145    0.091    0.233   -0.365    0.229    0.232    0.375   -0.044    0.312    0.112
     149   1     0146   -0.341   -0.158    0.543    0.234    0.194    0.357   -0.315   -0.257    0.690
     150   1     0147   -1.257   -1.026   -1.318    0.320    0.306    0.529   -0.972   -1.257   -0.048
     151   1     0148   -0.412   -0.597    0.244    0.493    0.435    0.807   -0.586   -0.875    0.206
     152   1     0149   -1.979   -2.174   -2.131    0.605    0.670    0.968   -1.934   -2.174   -2.918
     153   1     0150    0.902    1.126    1.712    0.253    0.252    0.408    0.763    1.043    1.784
     154   1     0151   -1.042   -1.153   -1.339    0.319    0.324    0.620   -1.242   -0.895   -0.005
     155   1     0152   -0.091   -0.121    0.232    0.239    0.234    0.381   -0.031   -0.005    0.014
     156   1     0153   -2.685   -3.099   -1.983    0.289    0.227    0.409   -2.781   -2.802   -0.796
     157   1    00154    1.568    1.415    1.074    0.473    0.421    0.628    1.498    1.446    1.521
     158   1    00155    2.768    2.762    1.742    0.532    0.474    0.656    3.261    2.189    0.932
     159   1    00156    0.358    0.609   -0.255    0.453    0.479    0.819    0.180   -0.264    1.817
     160   1    00157   -2.575   -2.749   -2.495    0.295    0.279    0.448   -2.107   -3.105   -1.904
     161   1    00158   -0.272    0.208    0.095    0.212    0.238    0.357   -0.514    0.330    0.122
     162   1   000159    0.173   -0.123   -0.071    0.233    0.188    0.317    0.502    0.109    0.035
     163   1  0000160    0.394    0.273    0.412    0.460    0.451    1.028    0.414    1.408   -1.168
     164   1  0000161   -0.757   -1.211   -1.587    0.307    0.341    0.575   -1.005   -1.114   -0.392
     165   1  0000162   -1.233   -1.298   -1.183    0.259    0.242    0.384   -1.143   -1.693   -0.696
     167   1  0000163    0.115   -0.547    0.480    0.251    0.248    0.384   -0.108   -1.100    0.673
     168   1  0000164    0.037    0.155   -0.183    0.256    0.226    0.412    0.286   -0.046    0.503
     169   1  0000165   -0.830   -0.526   -0.260    0.533    0.560    0.965   -2.132   -0.404   -1.206
     170   1  0000166   -1.089   -1.216   -0.944    0.420    0.380    0.720   -0.823   -1.583    0.160
    
