# Supplementary material for: Construct Validation of a Multidimensional Computerized Adaptive Test for Fatigue in Rheumatoid Arthritis
Source: PLoS One. 2015 Dec 28;10(12):e0145008. doi: 10.1371/journal.pone.0145008 (PMC4692469; doi:10.1371/journal.pone.0145008)
Supplement: S4 Data — (DAT) [file pone.0145008.s004.dat]

1200001100001110000230122222222220232302103321311222121 3 2 8     01                01
2010010000101000001120111221122333333301133311331244042 3 3 8    002               002
9999999999999999999231212221222333334312012211221223221999999    003               003
7121223222211212122330111100111000022134312333214100404 7 8 2    004               004
7221123321211101110330001111121111111114213313311021314 8 8 7    005               005
1000010000000000000321222212222343344400014310341232213 2 1 0    006               006
4111110000011100000210111211111232244412103401430224021 3 4 8    007               007
3110011111001111100321112212222222222212112211221222222 2 1 2    008               008
0000000000000000000020112221222333244400044403440440222 0 010    009               009
6121002210101211000440000100012100032324413212312121313 8 9 6    010               010
0000000000000000000221222212222444444401014411440344131 1 110    011               011
7111111001000000000121112212221443344401104401320244141 2 2 9    012               012
3110011111000000000221112212222333444412103411430232132 3 2 9    013               013
3110011000000000000221222222222333244402114411431242232 4 5 8    014               014
2110010000000100001220111102222444444402104411340244141 1 110    015               015
7120011000001100111200211212222333333311013412332233021 3 2 8    016               016
1010010000000000000201122212222333233302004411430344343 2 2 8   0017              0017
7299999999999999999231212212222222222213212213221122211 5 5 5   0018              0018
4122112110000000011330101111111222233313222322321223121 3 3 6   0019              0019
7121112111111111101330112212222212222313123213212122223 6 6 4   0020              0020
7220011221112212111320111101112222222213112323302022323 9 8 5   0021              0021
7111012111021101011210000101221332332213213312321133331 6 6 8   0022              0022
7120012000100112222231221211222422222212113312221223313 5 5 7   0023              0023
0000000000000000000231212222222333343402104411440343122 2 2 0   0024              0024
7110011111000000100220212212222322244401113441321243313 3 2 7   0025              0025
2110010000000000000221211221222344444402114411441241241 3 4 7   0026              0026
6111111110101111111330111110111202021112332212211122110 5 5 4   0027              0027
7121122121212111112320000111112111111222132133113022203 8 8 6   0028              0028
7111112111111111111331112212221222233313214412321122121 4 5 7   0029              0029
2010010000000000000220010100112322243401104402430242221 2 2 7   0030              0030
7111111010000000000230111110111232223213133311431222122 5 3 7   0031              0031
2110011000000000011220121210121232233402103411330243221 3 3 5   0032              0032
7222222211100012212320111101111111121312113213202023323 8 8 3   0033              0033
7120020100101100000231222222222333344402013312421232121 5 2 7   0034              0034
7121121010100101101210110112221222233212133413331133323 3 6 6   0035              0035
4130021110211201111221212222222422244402123313322134031 4 4 7   0036              0036
2110011010100001000210111221222333444401114412331333321 2 2 8   0037              0037
5122122110101100011330112212221111133313314413421222314 6 8 4   0038              0038
7121011111000000001221222222222343344400004402321134141 7 7 9   0039              0039
7010011110100000001221222222222322222213113311221233222 2 2 8   0040              0040
7221112100111111121330111101221212222223223223221123323 8 7 6   0041              0041
7222222111100110001320000000001201021214422223212020404 8 8 7   0042              0042
2110011000000000000220110100112211244402114411420344323 2 2 8   0043              0043
7210012110100101010220111221222222233313213311321123112 5 6 7   0044              0044
7122112111111101100220010100111322244403113312321122121 8 7 5   0045              0045
7120011110110000000210111211222434244401014412411144222 8 7 7   0046              0046
7121121110111101000220001111121202122303303314101020224 8 8 8   0047              0047
3110000000000000100220222212222444444401012411230244131 2 2 5   0048              0048
5120021100111100011211112212221211122213112312211122212 7 7 7   0049              0049
0000000000000000000221222222222444444401004410441344040 0 0 0   0050              0050
6121123322211212123230111100011111020213234313211113443 9 9 6   0051              0051
3110011010011111000220112222222232244401113311311242121 3 4 6   0052              0052
7121122111101101122330111111112102100013223213201021223 7 7 5   0053              0053
0000000000000000000222222222222444444400004400440444040 0 010   0054              0054
2210001000000000000999999999999999999999999999999999999 1 010   0055              0055
7221130321002213312310110100121211122312112311211020414 8 8 7   0056              0056
1011101000111110001220122111221232233313112311231232222 2 2 9   0057              0057
5111122111111101112330000100111111122223223311221212223 7 7 6   0058              0058
0000000000000000000221222212222444444400014401440344321 0 010   0059              0059              
2110011100100111101211112212221332233301103311321233221 6 5 8   0060              0060
2110000010000000100221211112222332232202113311321233421 3 2 2   0061              0061
7131023232333332100200110101112222243313113313411123121 8 7 7   0062              0062
0000000010000000000221221221112443444401113411431343421 1 010   0063              0063
7121121111111111111321101111111111011022222223210120323 5 5 5   0064              0064
7212011000000000001220011110012222244312103312310042212 4 3 3   0065              0065
1100000000000000000220211100002444444402004400440444021 3 3 8   0066              0066
4120022110333322111210102101222210221222112222221232121 7 5 7   0067              0067
7121111100111111111220112222222222222213114412221232323 6 4 7   0068              0068
0000000000000000000201222222222343344400003400440444343 0 010   0069              0069
5120011011111101011220110000121222232313113312322133222 8 7 8   0070              0070
4110011000001100000220112211222333344401013411331343113 2 2 8   0071              0071
7210011122100101000211112222222222244411104412420033121 7 7 6   0072              0072
2110000000100010000221212222222122133302214411441244221 6 3 8   0073              0073
7111111222333322222120111111111101111113222222212121222 7 7 5   0074              0074
7121012110000101000310101101112333244412113413421131323 7 4 8   0075              0075
7231110000122222113221111112222434244404122232212044123 8 3 5   0076              0076
4120021212101101111330100100022222223303214412210122312 5 5 5   0077              0077
4110010000000000001340101100111121042233403421321200404 3 3 7   0078              0078
1211121010001100100201112222221222232103233412321141221 4 3 8   0079              0079
7120012110111111100221222222222333233310013312321124141 8 3 8   0080              0080
4121110100101101022221112221222222311212122233212121313 7 6 4   0081              0081
2110000000111101000221222212222333433300013411331231321 2 2 8   0082              0082
7121011111101102101320121222222112211213232233103021323 8 8 6   0083              0083
7221111111111111100220110111111111133302113313300032222 8 7 7   0084              0084
7211111111001101100320111111121332133413104411411124323 8 8 8   0085              0085
2010000110111111111230112221222222222211122322232223122 3 3 3   0086              0086
5110011101211100001210221212222333333412113411331233332 4 3 5   0087              0087
7111011111101101011330112222222000022134342134104002313 7 7 4   0088              0088
7233333333312213112320000110111000000042144044444403224 8 8 8   0089              0089
7121122121010100100200100110122222144403224412311122231 7 8 5   0090              0090
0000000000000000000121222222222444444401013411431344031 1 010   0091              0091
4112111100001111000330111110111111111213222212311122212 6 7 5   0092              0092
5110011000000000000221212222222232244403213411331233131 3 2 8   0093              0093
7122022232211201222440011110122111011134332223212111324 8 8 6   0094              0094
3011001010000100011211112222222222222312132222321233222 2 2 6   0095              0095
2100000000001100000221112222222333344402013311331333131 3 3 8   0096              0096
7220012021111111122220111101112322222212121224212122323 7 7 7   0097              0097
2010001000000101000121222212222433344400014411441243021 2 2 8   0098              0098
2111011010000000000220110111221222233302113311331222222 2 3 6   0099              0099
7121012113110100000320000100121211244412124412331231223 5 4 7   0100              0100
7211011010000001010330111111221223242203114401420241322 6 4 4   0101              0101
4110011100100100000320011200112322233313113411431222323 4 3 8   0102              0102
2210011010100000000321110010000222232202113312331232222 2 1 8   0103              0103
7111120110011011001330110100111121144403204410410142212 4 3 7   0104              0104
4120011110011111122320121111222212200122110133112022323 5 6 5   0105              0105
2111112110001100000220111211221222244412113411321223121 3 4 9   0106              0106
1000000000000000000222222222222222244400014411421242222 1 1 8   0107              0107
0000000000000000000222222222222444444400044444444344020 1 0 9   0108              0108
7120122322022222232220000110221100022213214313411023213 6 8 3   0109              0109
3110010010000000000220111212222443344403114411441244121 5 5 7   0110              0110
0000000000000000000200111211222332332212112411231224113 1 110   0111              0111
7120011111111111111101222222222433343302014412321142321 8 8 5   0112              0112
7121122121211101011330110110111111121112122223211020344 7 6 4   0113              0113
4110011000111100001321212222222333333212123312242234223 3 2 6   0114              0114
7011011111211111112300111110112222222212122222232224323 4 4 4   0115              0115
7110011000111100000321122221222422343401013422421132323 3 2 6   0116              0116
4110111011101100000220111201111232244423204411420222221 7 7 8   0117              0117
2010010000111101111221122212222222222211012222232222232 5 5 5   0118              0118
4110110100111100000231111111111211144413123412421232222 5 5 5   0119              0119
4110111000111110000211122212222222232302133111321132221 4 5 5   0120              0120
7110021110100001110210111211122010122213213323212122334 6 6 7   0121              0121
2010100000111111011221221111222433333302033311321244031 7 3 8   0122              0122
3110011000000000000221111111111111144413213414441224241 5 5 7   0123              0123
2010000000000000000121222221222343344401004401440344020 1 0 0   0124              0124
7010111000000000000210112211221332222203114412321243121 3 3 3   0125              0125
7111111112111111001220112212221222222212113312221222222 6 7 6   0126              0126
5120011010111111000230111211222222244402144411421144121 7 6 6   0127              0127
0000000000000000000230121112222222144401002401440444040 0 0 0   0128              0128
5111112121121112111330001110111221112223213312221222122 4 5 5   0129              0129
4110011111212221100220211211122222222312113412321232222 4 4 4   0130              0130
2110011000000000000230222212222333333302113412431232123 4 2 8   0131              0131
0000000000000000000122222222222443444403104001441344120 1 0 0   0132              0132
3110011011000000000221112222222222244403114412431244021 5 5 5   0133              0133
5120021010101100001210112212222222244402012412320241222 6 6 7   0134              0134                          
3010001000100000000211222222222444434401012412431241332 2 1 8   0135              0135                                         
5110011000111110000121112222222222244403102411431244040 6 5 9   0136              0136     
0000000000000000000321222222222322233212012211231330323 0 010   0137              0137
7232133222323312221420010111111100021033332244203003224 9 9 4   0138              0138
0000000000000000000111222222222333333301013301330344020 0 010   0139              0139
7120011100000100000231121222222444444403114412332244222 4 3 6   0140              0140
3111011211111111111200111202222122122212112311221222222 3 4 4   0141              0141
2010000000000000000211222221222444444401003411430343131 2 2 8   0142              0142
3110011110110011001210111011000322232212113313221223121 3 3 3   0143              0143
0000000000000000000322111222222444444403244402420240040 01010   0144              0144
5110011110111111111221222221222333333311112311222223122 5 5 7   0145              0145
3100000000011000000221222221222433344402014011440344120 2 1 9   0146              0146
2010000000101101001201222222222333333301014412331242121 2 2 9   0147              0147
2110010000000000000201212222222444444401004401441242321 2 210   0148              0148
0000000000000000000201222222222443344402014401431343123 1 0 9   0149              0149
5121011111111101001211111221222222233302123312312143313 2 3 7   0150              0150
2010011111001100000201122212222333344412114411431234341 3 2 8   0151              0151
3110010000000000000102212212222444444401014411421244041 4 3 8   0152              0152
0000000000000000000102222212222444444400014411441344040 0 010   0153              0153
7230022222212213011330000110011012144432133424311012424 8 8 7  00154             00154
7230032222222222222240110101222000000021031133112024321 8 8 4  00155             00155
4223233222200102223340001110001222222224213233221222324 7 8 7  00156             00156
0000000000000000000111222222222343344402004400440244020 0 010  00157             00157
3120111110100000000310110000000212144403204401440132123 4 4 6  00158             00158
3120100000000000000240122212221424444402124413231144113 4 1 8 000159            000159
6120011110111111012331212222222434442223033133113122323 7 6 70000160           0000160
3110000000011100000211122212222021033401103411420242421 4 2 90000161           0000161
3110000000000000001212222222222444444401012221231344322 3 0 90000162           0000162
7210000000101100000220112212222422244403214411431244223 6 6 80000163           0000163
7120013131000001000310110000001200044403214402420214224 3 3 70000164           0000164
1010001010011111100231122211222232244301113312331232121 2 1 70000165           0000165
0010001010000000001331111212222332234403124422431232223 2 2 90000166           0000166
