# Supplementary material for: Construct Validation of a Multidimensional Computerized Adaptive Test for Fatigue in Rheumatoid Arthritis
Source: PLoS One. 2015 Dec 28;10(12):e0145008. doi: 10.1371/journal.pone.0145008 (PMC4692469; doi:10.1371/journal.pone.0145008)
Supplement: S5 Data — (DAT) [file pone.0145008.s005.dat]

     01 27.00 10.00  8.20 17.40 14.00  8.00 11.00 19.00 4.00  85.00  37.50  62.00  62.00  62.50  75.00  66.67  70.00       
    002 23.00 16.00  9.40 22.40 13.00 10.00 12.00 20.00 3.00  65.00  75.00  74.00  87.00  56.25 100.00  75.00  75.00         
    003 27.00 16.00  9.20 17.40 14.00  7.00 13.00 17.00 4.00  85.00  75.00  72.00  62.00  62.50  62.50  83.33  60.00         
    004 17.00  4.00  4.20  6.00 10.00  3.00  8.00 13.00 4.00  35.00    .00  22.00   5.00  37.50  12.50  41.67  40.00         
    005 18.00  8.00  5.20  9.00  9.00  7.00  6.00 20.00 4.00  40.00  25.00  32.00  20.00  31.25  62.50  25.00  75.00         
    006 28.00 17.00 12.00 12.00 17.00  9.00 15.00 21.00 3.00  90.00  81.25 100.00  35.00  81.25  87.50 100.00  80.00         
    007 20.00 13.00  8.20 20.40 16.00  7.00 15.00 24.00 2.00  50.00  56.25  62.00  77.00  75.00  62.50 100.00  95.00         
    008 26.00 12.00  8.20 14.00 14.00  7.00  9.00 17.00 3.00  80.00  50.00  62.00  45.00  62.50  62.50  50.00  60.00         
    009 25.00 15.00 12.00 15.00 13.00 10.00 15.00 25.00 3.00  75.00  68.75 100.00  50.00  56.25 100.00 100.00 100.00         
    010 14.00  5.00  3.20  9.00 11.00  6.00 11.00 18.00 5.00  20.00   6.25  12.00  20.00  43.75  50.00  66.67  65.00         
    011 28.00 20.00 10.40 20.40 17.00 10.00 15.00 24.00 3.00  90.00 100.00  84.00  77.00  81.25 100.00 100.00  95.00         
    012 25.00 18.00  9.40 22.40 15.00 10.00 15.00 24.00 3.00  75.00  87.50  74.00  87.00  68.75 100.00 100.00  95.00         
    013 26.00 17.00  8.20 17.40 16.00  8.00 15.00 23.00 3.00  80.00  81.25  62.00  62.00  75.00  75.00 100.00  90.00         
    014 29.00 15.00  8.20 16.40 15.00 10.00 15.00 23.00 3.00  95.00  68.75  62.00  57.00  68.75 100.00 100.00  90.00         
    015 22.00 20.00  8.20 21.40 17.00 10.00 15.00 23.00 3.00  60.00 100.00  62.00  82.00  81.25 100.00 100.00  90.00         
    016 25.00 16.00 10.40 19.40 14.00  8.00 12.00 20.00 1.00  75.00  75.00  84.00  72.00  62.50  75.00  75.00  75.00        
   0017 27.00 15.00  9.20 17.40 17.00 10.00 12.00 24.00 1.00  85.00  68.75  72.00  62.00  81.25 100.00  75.00  95.00        
   0018 27.00 12.00  6.10 15.40 11.00  7.00  9.00 17.00 4.00  85.00  50.00  41.00  52.00  43.75  62.50  50.00  60.00        
   0019 18.00 12.00  6.10 17.00 12.00  7.00 12.00 18.00 4.00  40.00  50.00  41.00  60.00  50.00  62.50  75.00  65.00        
   0020 25.00 11.00  7.10 13.00  9.00  7.00 10.00 17.00 4.00  75.00  43.75  51.00  40.00  31.25  62.50  58.33  60.00        
   0021 19.00 12.00  7.10 12.00  8.00  7.00  9.00 17.00 3.00  45.00  50.00  51.00  35.00  25.00  62.50  50.00  60.00        
   0022 17.00 15.00  6.10 17.40 12.00  8.00 10.00 20.00 2.00  35.00  68.75  41.00  62.00  50.00  75.00  58.33  75.00        
   0023 26.00 14.00  8.20 13.40 13.00  7.00  9.00 19.00 4.00  80.00  62.50  62.00  42.00  56.25  62.50  50.00  70.00        
   0024 28.00 16.00  8.20 17.40 18.00 10.00 14.00 24.00 4.00  90.00  75.00  62.00  62.00  87.50 100.00  91.67  95.00        
   0025 26.00 13.00  9.40 13.40 14.00 10.00 15.00 18.00 3.00  80.00  56.25  74.00  42.00  62.50 100.00 100.00  65.00        
   0026 26.00 19.00  8.20 17.40 16.00 10.00 15.00 23.00 3.00  80.00  93.75  62.00  62.00  75.00 100.00 100.00  90.00        
   0027 18.00  8.00  6.20 16.00  9.00  7.00  7.00 17.00 4.00  40.00  25.00  42.00  55.00  31.25  62.50  33.33  60.00        
   0028 17.00  8.00  8.20 11.00  7.00  6.00  7.00 11.00 3.00  35.00  25.00  62.00  30.00  18.75  50.00  33.33  30.00        
   0029 25.00 12.00  6.10 16.00 12.00  7.00 12.00 22.00 4.00  75.00  50.00  41.00  55.00  50.00  62.50  75.00  85.00        
   0030 16.00 13.00  9.40 16.40 15.00 10.00 14.00 25.00 3.00  30.00  56.25  74.00  57.00  68.75 100.00  91.67 100.00        
   0031 18.00 13.00  7.10 16.40 13.00  7.00 10.00 21.00 4.00  40.00  56.25  51.00  57.00  56.25  62.50  58.33  80.00        
   0032 21.00 13.00  8.20 17.40 16.00 10.00 13.00 22.00 3.00  55.00  56.25  62.00  62.00  75.00 100.00  83.33  85.00        
   0033 18.00  8.00  8.20 13.00  8.00  7.00  9.00 17.00 3.00  40.00  25.00  62.00  40.00  25.00  62.50  50.00  60.00        
   0034 29.00 16.00  9.20 17.40 13.00  9.00 15.00 21.00 4.00  95.00  75.00  72.00  62.00  56.25  87.50 100.00  80.00        
   0035 21.00 12.00  8.20 14.40 10.00  8.00 11.00 21.00 2.00  55.00  50.00  62.00  47.00  37.50  75.00  66.67  80.00        
   0036 28.00 14.00  8.20 21.40 10.00  9.00 15.00 19.00 3.00  90.00  62.50  62.00  82.00  37.50  87.50 100.00  70.00        
   0037 24.00 17.00  9.40 16.40 15.00  9.00 15.00 22.00 2.00  70.00  81.25  74.00  57.00  68.75  87.50 100.00  85.00        
   0038 24.00  8.00  5.10 10.00 12.00  7.00 12.00 23.00 4.00  70.00  25.00  31.00  25.00  50.00  62.50  75.00  90.00        
   0039 29.00 17.00 12.00 21.40 13.00  9.00 15.00 23.00 3.00  95.00  81.25 100.00  82.00  56.25  87.50 100.00  90.00        
   0040 29.00 13.00  7.10 16.40 14.00  8.00  9.00 19.00 3.00  95.00  56.25  51.00  57.00  62.50  75.00  50.00  70.00        
   0041 20.00 11.00  6.10 13.00 10.00  6.00  9.00 17.00 4.00  50.00  43.75  41.00  40.00  37.50  50.00  50.00  60.00        
   0042 11.00  7.00  3.20  6.00  8.00  7.00  8.00 15.00 3.00   5.00  18.75  12.00   5.00  25.00  62.50  41.67  50.00        
   0043 17.00 10.00  8.20 15.40 15.00 10.00 15.00 24.00 3.00  35.00  37.50  62.00  52.00  68.75 100.00 100.00  95.00        
   0044 24.00 12.00  6.10 16.40 13.00  7.00 12.00 20.00 3.00  70.00  50.00  41.00  57.00  56.25  62.50  75.00  75.00        
   0045 15.00 13.00  7.10 17.40 12.00  8.00 15.00 20.00 3.00  25.00  56.25  51.00  62.00  50.00  75.00 100.00  75.00        
   0046 23.00 17.00 10.40 17.40 11.00 10.00 15.00 23.00 2.00  65.00  81.25  84.00  62.00  43.75 100.00 100.00  90.00        
   0047 18.00  9.00  5.10 11.40  8.00  8.00 10.00 18.00 3.00  40.00  31.25  31.00  32.00  25.00  75.00  58.33  65.00        
   0048 27.00 20.00 10.40 20.40 15.00 10.00 15.00 20.00 3.00  85.00 100.00  84.00  77.00  68.75 100.00 100.00  75.00        
   0049 25.00  9.00  7.10 14.40 11.00  7.00  9.00 18.00 2.00  75.00  31.25  51.00  47.00  43.75  62.50  50.00  65.00        
   0050 29.00 20.00 10.40 23.40 19.00 10.00 15.00 23.00 3.00  95.00 100.00  84.00  92.00  93.75 100.00 100.00  90.00        
   0051 16.00  7.00  6.10 15.40  8.00  6.00  7.00 20.00 4.00  30.00  18.75  41.00  52.00  25.00  50.00  33.33  75.00        
   0052 26.00 13.00  9.40 17.40 13.00 10.00 15.00 20.00 3.00  80.00  56.25  74.00  62.00  56.25 100.00 100.00  75.00        
   0053 20.00  8.00  6.10 12.00  7.00  7.00  3.00 18.00 4.00  50.00  25.00  41.00  35.00  18.75  62.50    .00  65.00        
   0054 30.00 20.00 12.00 23.40 20.00 10.00 15.00 25.00 3.00 100.00 100.00 100.00  92.00 100.00 100.00 100.00 100.00        
   0056 17.00  9.00  8.20  7.00 11.00  7.00 10.00 18.00 2.00  35.00  31.25  62.00  10.00  43.75  62.50  58.33  65.00        
   0057 23.00 13.00  7.10 15.40 15.00  8.00 12.00 18.00 3.00  65.00  56.25  51.00  52.00  68.75  75.00  75.00  65.00        
   0058 14.00  8.00  6.10 13.00 13.00  5.00  9.00 19.00 4.00  20.00  25.00  41.00  40.00  56.25  37.50  50.00  70.00        
   0059 28.00 20.00 12.00 17.40 17.00 10.00 15.00 25.00 3.00  90.00 100.00 100.00  62.00  81.25 100.00 100.00 100.00        
   0060 25.00 14.00  9.40 17.40 15.00  9.00 12.00 20.00 2.00  75.00  62.50  74.00  62.00  68.75  87.50  75.00  75.00        
   0061 25.00 14.00  8.20 15.40 14.00  9.00 10.00 20.00 3.00  75.00  62.50  62.00  52.00  62.50  87.50  58.33  75.00        
   0062 18.00 12.00  7.10 18.40 10.00  7.00 13.00 21.00 1.00  40.00  50.00  51.00  67.00  37.50  62.50  83.33  80.00        
   0063 25.00 19.00  9.40 15.40 16.00 10.00 15.00 22.00 3.00  75.00  93.75  74.00  52.00  75.00 100.00 100.00  85.00        
   0064 19.00  7.00  7.20 10.00  9.00  6.00  5.00 17.00 3.00  45.00  18.75  52.00  25.00  31.25  50.00  16.67  60.00        
   0065 17.00 12.00  8.20 14.40 11.00  9.00 14.00 21.00 3.00  35.00  50.00  62.00  47.00  43.75  87.50  91.67  80.00        
   0066 17.00 20.00  9.20 20.40 20.00 10.00 15.00 25.00 3.00  35.00 100.00  72.00  77.00 100.00 100.00 100.00 100.00        
   0067 21.00  9.00  8.20 17.40 13.00  7.00  8.00 16.00 2.00  55.00  31.25  62.00  62.00  56.25  62.50  41.67  55.00        
   0068 26.00 12.00  7.10 13.40 13.00  8.00  9.00 21.00 3.00  80.00  50.00  51.00  42.00  56.25  75.00  50.00  80.00        
   0069 29.00 17.00 12.00 17.40 20.00 10.00 15.00 24.00 1.00  95.00  81.25 100.00  62.00 100.00 100.00 100.00  95.00        
   0070 16.00 12.00  7.10 16.40 12.00  8.00 11.00 19.00 3.00  30.00  50.00  51.00  57.00  50.00  75.00  66.67  70.00        
   0071 24.00 16.00 10.40 15.40 16.00 10.00 15.00 21.00 3.00  70.00  75.00  84.00  52.00  75.00 100.00 100.00  80.00        
   0072 27.00 12.00  9.40 18.40 12.00  8.00 15.00 24.00 2.00  85.00  50.00  74.00  67.00  50.00  75.00 100.00  95.00        
   0073 28.00 10.00  7.20 18.40 16.00 10.00 12.00 23.00 3.00  90.00  37.50  52.00  67.00  75.00 100.00  75.00  90.00        
   0074 19.00  7.00  6.10 15.40 10.00  7.00  6.00 15.00 3.00  45.00  18.75  41.00  52.00  37.50  62.50  25.00  50.00        
   0075 18.00 15.00  8.20 11.00 11.00  8.00 15.00 22.00 2.00  40.00  68.75  62.00  30.00  43.75  75.00 100.00  85.00        
   0076 24.00 17.00  6.20 17.40  9.00 10.00 15.00 14.00 3.00  70.00  81.25  42.00  62.00  31.25 100.00 100.00  45.00        
   0077 16.00 12.00  6.10 12.00 11.00  8.00 11.00 22.00 4.00  30.00  50.00  41.00  35.00  43.75  75.00  66.67  85.00        
   0078 16.00  8.00  4.10  6.00 15.00  3.00 11.00 20.00 5.00  30.00  25.00  21.00   5.00  68.75  12.50  66.67  75.00        
   0079 26.00 12.00  6.10 15.40 10.00 10.00  9.00 21.00 1.00  80.00  50.00  41.00  52.00  37.50 100.00  50.00  80.00        
   0080 29.00 15.00 12.00 21.40 12.00  7.00 12.00 20.00 3.00  95.00  68.75 100.00  82.00  50.00  62.50  75.00  75.00        
   0081 26.00 13.00  8.20 11.40  9.00  7.00  7.00 14.00 3.00  80.00  56.25  62.00  32.00  31.25  62.50  33.33  45.00        
   0082 28.00 17.00 12.00 14.40 15.00  9.00 12.00 21.00 3.00  90.00  81.25 100.00  47.00  68.75  87.50  75.00  80.00        
   0083 26.00 10.00  6.10 11.00  6.00  7.00  7.00 12.00 3.00  80.00  37.50  41.00  30.00  12.50  62.50  33.33  35.00        
   0084 18.00  8.00  8.20 15.40  8.00  9.00 12.00 21.00 3.00  40.00  25.00  62.00  52.00  25.00  87.50  75.00  80.00        
   0085 20.00 13.00  7.10 14.00 13.00  7.00 13.00 23.00 3.00  50.00  56.25  51.00  45.00  56.25  62.50  83.33  90.00        
   0086 25.00 12.00  9.40 17.40 13.00  7.00  9.00 16.00 4.00  75.00  50.00  74.00  62.00  56.25  62.50  50.00  55.00        
   0087 26.00 16.00  8.20 16.40 15.00  8.00 13.00 21.00 2.00  80.00  75.00  62.00  57.00  68.75  75.00  83.33  80.00        
   0088 26.00  4.00  4.20 11.00  4.00  3.00  8.00 10.00 4.00  80.00    .00  22.00  30.00    .00  12.50  41.67  25.00        
   0089 15.00  4.00  8.20 13.00 12.00  2.00  3.00 13.00 3.00  25.00    .00  62.00  40.00  50.00    .00    .00  40.00        
   0090 18.00 11.00  6.10 17.40 10.00  8.00 15.00 22.00 1.00  40.00  43.75  41.00  62.00  37.50  75.00 100.00  85.00        
   0091 29.00 20.00 10.40 22.40 16.00 10.00 15.00 22.00 3.00  95.00 100.00  84.00  87.00  75.00 100.00 100.00  85.00        
   0092 18.00  8.00  6.10 13.00 10.00  7.00  7.00 18.00 4.00  40.00  25.00  41.00  40.00  37.50  62.50  33.33  65.00        
   0093 28.00 13.00  6.10 19.40 15.00  9.00 15.00 21.00 3.00  90.00  56.25  41.00  72.00  68.75  87.50 100.00  80.00        
   0094 19.00  7.00  4.20  9.00  8.00  4.00  6.00 15.00 5.00  45.00  18.75  22.00  20.00  25.00  25.00  25.00  50.00        
   0095 27.00 12.00  8.20 16.40 11.00  8.00 10.00 17.00 2.00  85.00  50.00  62.00  57.00  43.75  75.00  58.33  60.00        
   0096 27.00 16.00  9.20 19.40 16.00  9.00 15.00 20.00 3.00  85.00  75.00  72.00  72.00  75.00  87.50 100.00  75.00        
   0097 19.00 13.00  8.20 13.40  8.00  7.00  9.00 14.00 3.00  45.00  56.25  62.00  42.00  25.00  62.50  50.00  45.00        
   0098 28.00 17.00 12.00 20.40 16.00 10.00 15.00 23.00 3.00  90.00  81.25 100.00  77.00  75.00 100.00 100.00  90.00        
   0099 20.00 12.00  8.20 15.40 15.00  8.00 12.00 20.00 3.00  50.00  50.00  62.00  52.00  68.75  75.00  75.00  75.00        
   0100 15.00 10.00  8.20 12.00 13.00  8.00 15.00 22.00 3.00  25.00  37.50  62.00  35.00  56.25  75.00 100.00  85.00        
   0101 21.00 13.00  7.10 12.00 14.00 10.00 11.00 25.00 4.00  55.00  56.25  51.00  35.00  62.50 100.00  66.67 100.00        
   0102 18.00 13.00  7.10 12.00 15.00  7.00 12.00 22.00 3.00  40.00  56.25  51.00  35.00  68.75  62.50  75.00  85.00        
   0103 14.00 12.00  8.20 14.00 14.00  9.00 10.00 20.00 3.00  20.00  50.00  62.00  45.00  62.50  87.50  58.33  75.00        
   0104 16.00  9.00  6.10 13.00 14.00 10.00 15.00 24.00 4.00  30.00  31.25  41.00  40.00  62.50 100.00 100.00  95.00        
   0105 23.00 11.00  8.20 12.00  9.00  6.00  4.00 10.00 3.00  65.00  43.75  62.00  35.00  31.25  50.00   8.33  25.00        
   0106 22.00 12.00  8.20 18.40 14.00  7.00 15.00 21.00 3.00  60.00  50.00  62.00  67.00  62.50  62.50 100.00  80.00        
   0107 30.00 12.00 12.00 15.40 14.00 10.00 15.00 23.00 3.00 100.00  50.00 100.00  52.00  62.50 100.00 100.00  90.00        
   0108 30.00 20.00 12.00 21.40 11.00 10.00 15.00 17.00 3.00 100.00 100.00 100.00  82.00  43.75 100.00 100.00  60.00        
   0109 17.00  5.00  6.10 14.40  9.00  7.00  9.00 22.00 3.00  35.00   6.25  41.00  47.00  31.25  62.50  50.00  85.00        
   0110 24.00 18.00  7.10 19.40 16.00 10.00 15.00 23.00 3.00  70.00  87.50  51.00  72.00  75.00 100.00 100.00  90.00        
   0111 23.00 15.00  8.20 16.40 15.00  7.00 10.00 19.00 1.00  65.00  68.75  62.00  57.00  68.75  62.50  58.33  70.00        
   0112 29.00 17.00  9.20 16.40 12.00 10.00 13.00 22.00 1.00  95.00  81.25  72.00  57.00  50.00 100.00  83.33  85.00        
   0113 17.00  8.00  8.20 11.00  8.00  7.00  7.00 16.00 4.00  35.00  25.00  62.00  30.00  25.00  62.50  33.33  55.00        
   0114 28.00 16.00  8.20 15.00 14.00  8.00 11.00 18.00 3.00  90.00  75.00  62.00  50.00  62.50  75.00  66.67  65.00        
   0115 19.00 12.00  8.20 14.00 13.00  7.00  9.00 15.00 1.00  45.00  50.00  62.00  45.00  56.25  62.50  50.00  50.00        
   0116 27.00 15.00 10.40 12.00 12.00  9.00 14.00 21.00 3.00  85.00  68.75  84.00  35.00  50.00  87.50  91.67  80.00        
   0117 19.00 13.00  6.10 16.40 15.00  6.00 15.00 24.00 3.00  45.00  56.25  41.00  57.00  68.75  50.00 100.00  95.00        
   0118 27.00 12.00 10.40 16.40 14.00  7.00  9.00 15.00 3.00  85.00  50.00  84.00  57.00  62.50  62.50  50.00  50.00        
   0119 20.00  9.00  7.10 15.40 12.00  8.00 15.00 22.00 4.00  50.00  31.25  51.00  52.00  50.00  75.00 100.00  85.00        
   0120 27.00 12.00  8.20 16.40 11.00  9.00 11.00 18.00 2.00  85.00  50.00  62.00  57.00  43.75  87.50  66.67  65.00        
   0121 22.00  6.00  6.10 13.40 10.00  7.00  9.00 17.00 2.00  60.00  12.50  41.00  42.00  37.50  62.50  50.00  60.00        
   0122 25.00 17.00  9.20 21.40 12.00 10.00 12.00 20.00 3.00  75.00  81.25  72.00  82.00  50.00 100.00  75.00  75.00        
   0123 20.00  8.00  6.10 20.40 13.00  7.00 15.00 22.00 3.00  50.00  25.00  41.00  77.00  56.25  62.50 100.00  85.00        
   0124 28.00 17.00 10.40 22.40 18.00 10.00 15.00 25.00 3.00  90.00  81.25  84.00  87.00  87.50 100.00 100.00 100.00        
   0125 23.00 14.00  7.10 18.40 13.00 10.00  9.00 22.00 2.00  65.00  62.50  51.00  67.00  56.25 100.00  50.00  85.00        
   0126 24.00 12.00  8.20 15.40 13.00  7.00  9.00 19.00 3.00  70.00  50.00  62.00  52.00  56.25  62.50  50.00  70.00        
   0127 23.00 12.00  8.20 19.40 10.00 10.00 15.00 23.00 4.00  65.00  50.00  62.00  72.00  37.50 100.00 100.00  90.00        
   0128 24.00 11.00 10.40 23.40 19.00 10.00 15.00 23.00 4.00  70.00  43.75  84.00  92.00  93.75 100.00 100.00  90.00        
   0129 16.00 10.00  6.10 15.00 13.00  6.00  8.00 19.00 4.00  30.00  37.50  41.00  50.00  56.25  50.00  41.67  70.00        
   0130 23.00 12.00  8.20 15.40 13.00  8.00 10.00 21.00 3.00  65.00  50.00  62.00  52.00  56.25  75.00  58.33  80.00        
   0131 27.00 16.00  8.20 15.40 14.00  9.00 12.00 22.00 4.00  85.00  75.00  62.00  52.00  62.50  87.50  75.00  85.00        
   0132 30.00 19.00  7.10 21.40 18.00 10.00 15.00 20.00 3.00 100.00  93.75  51.00  82.00  87.50 100.00 100.00  75.00        
   0133 27.00 12.00  7.10 20.40 14.00 10.00 15.00 23.00 3.00  85.00  50.00  51.00  77.00  62.50 100.00 100.00  90.00        
   0134 25.00 12.00  9.20 14.40 13.00 10.00 15.00 21.00 2.00  75.00  50.00  72.00  47.00  56.25 100.00 100.00  80.00        
   0135 29.00 20.00 10.40 14.40 14.00 10.00 14.00 21.00 2.00  95.00 100.00  84.00  47.00  62.50 100.00  91.67  80.00        
   0136 27.00 12.00  7.10 24.40 16.00 10.00 15.00 21.00 3.00  85.00  50.00  51.00  97.00  75.00 100.00 100.00  80.00        
   0137 29.00 13.00  9.20 10.00 16.00  8.00 11.00 17.00 3.00  95.00  56.25  72.00  25.00  75.00  75.00  66.67  60.00        
   0138 17.00  5.00  5.10 12.00  5.00  3.00  6.00 12.00 3.00  35.00   6.25  31.00  35.00   6.25  12.50  25.00  35.00        
   0139 29.00 16.00 10.40 22.40 16.00 10.00 12.00 22.00 2.00  95.00  75.00  84.00  87.00  75.00 100.00  75.00  85.00        
   0140 27.00 20.00  7.10 17.40 14.00 10.00 15.00 21.00 4.00  85.00 100.00  51.00  62.00  62.50 100.00 100.00  80.00        
   0141 23.00 10.00  8.20 15.40 14.00  7.00  9.00 18.00 1.00  65.00  37.50  62.00  52.00  62.50  62.50  50.00  65.00        
   0142 28.00 20.00 10.40 19.40 17.00 10.00 15.00 23.00 2.00  90.00 100.00  84.00  72.00  81.25 100.00 100.00  90.00        
   0143 15.00 13.00  8.20 18.40 12.00  7.00 10.00 19.00 2.00  25.00  56.25  62.00  67.00  50.00  62.50  58.33  70.00        
   0144 27.00 20.00  6.10 18.00 10.00 10.00 15.00 25.00 3.00  85.00 100.00  41.00  65.00  37.50 100.00 100.00 100.00        
   0145 28.00 16.00  9.40 17.40 14.00  7.00 12.00 17.00 3.00  90.00  75.00  74.00  62.00  62.50  62.50  75.00  60.00        
   0146 28.00 17.00  9.20 20.40 17.00 10.00 15.00 20.00 3.00  90.00  81.25  72.00  77.00  81.25 100.00 100.00  75.00        
   0147 29.00 16.00 10.40 17.40 14.00 10.00 12.00 22.00 1.00  95.00  75.00  84.00  62.00  62.50 100.00  75.00  85.00        
   0148 28.00 20.00 10.40 15.40 17.00 10.00 15.00 24.00 1.00  90.00 100.00  84.00  52.00  81.25 100.00 100.00  95.00        
   0149 29.00 18.00  9.20 16.40 16.00 10.00 15.00 24.00 1.00  95.00  87.50  72.00  57.00  75.00 100.00 100.00  95.00        
   0150 25.00 12.00  8.20 13.40 10.00 10.00 12.00 19.00 2.00  75.00  50.00  62.00  42.00  37.50 100.00  75.00  70.00        
   0151 27.00 16.00  8.20 19.40 15.00  8.00 15.00 23.00 1.00  85.00  75.00  62.00  72.00  68.75  75.00 100.00  90.00        
   0152 28.00 20.00 10.40 23.40 14.00 10.00 15.00 23.00 1.00  90.00 100.00  84.00  92.00  62.50 100.00 100.00  90.00        
   0153 29.00 20.00 12.00 24.40 17.00 10.00 15.00 23.00 1.00  95.00 100.00 100.00  97.00  81.25 100.00 100.00  90.00       
  00154 14.00  8.00  8.20 10.00  6.00  4.00 15.00 20.00 4.00  20.00  25.00  62.00  25.00  12.50  25.00 100.00  75.00       
  00155 20.00  4.00 10.40 17.40  7.00  6.00  3.00 11.00 5.00  50.00    .00  84.00  62.00  18.75  50.00    .00  30.00       
  00156 14.00 12.00  5.20 11.00 12.00  6.00  9.00 16.00 5.00  20.00  50.00  32.00  30.00  50.00  50.00  50.00  55.00       
  00157 29.00 17.00  9.20 22.40 18.00 10.00 15.00 25.00 2.00  95.00  81.25  72.00  87.00  87.50 100.00 100.00 100.00       
  00158 12.00 10.00  6.10 14.00 16.00  9.00 15.00 25.00 2.00  10.00  37.50  41.00  45.00  75.00  87.50 100.00 100.00      
 000159 25.00 18.00  8.20 16.40 11.00 10.00 15.00 21.00 5.00  75.00  87.50  62.00  57.00  43.75 100.00 100.00  80.00     
0000160 28.00 19.00  8.10 12.00  8.00  6.00 11.00 12.00 4.00  90.00  93.75  61.00  35.00  25.00  50.00  66.67  35.00     
0000161 27.00  7.00  9.40 14.40 15.00 10.00 13.00 23.00 2.00  85.00  18.75  74.00  47.00  68.75 100.00  83.33  90.00     
0000162 30.00 20.00 10.40 16.40 16.00 10.00 15.00 16.00 2.00 100.00 100.00  84.00  57.00  75.00 100.00 100.00  55.00     
0000163 25.00 14.00  6.10 16.40 15.00 10.00 15.00 23.00 3.00  75.00  62.50  41.00  57.00  68.75 100.00 100.00  90.00     
0000164 13.00  6.00  6.10 14.00 13.00  7.00 15.00 25.00 2.00  15.00  12.50  41.00  45.00  56.25  62.50 100.00 100.00     
0000165 26.00 13.00  9.40 17.40 14.00  9.00 14.00 20.00 4.00  80.00  56.25  74.00  62.00  62.50  87.50  91.67  75.00     
0000166 25.00 14.00  7.10 13.00 13.00  9.00 14.00 22.00 4.00  75.00  62.50  51.00  40.00  56.25  87.50  91.67  85.00
