# Supplementary material for: Construct Validation of a Multidimensional Computerized Adaptive Test for Fatigue in Rheumatoid Arthritis
Source: PLoS One. 2015 Dec 28;10(12):e0145008. doi: 10.1371/journal.pone.0145008 (PMC4692469; doi:10.1371/journal.pone.0145008)
Supplement: S6 Data — (FOR) [file pone.0145008.s006.FOR]

      PROGRAM OVER
      IMPLICIT NONE
c
c     fortran script to create correlation matrix
c     INPUT: BRAF and SF36: CAT_BRAF_SF-36_1.dat 
c     INPUT: thetas from CAT SF36: CAT_3DIM_b8.EAP3 
c     OUTPUT: correlations_part1.txt
c
      INTEGER*2 A(55),B(3),IV,I,J,K,M,N,KT,INSYM,KT0
      REAL*8 SCORE(16),COV(200),MEAN(16),COR(200)
      K=55
      M=3
      N=166
      KT=16
      MEAN=0.0
      COV=0.0
      OPEN(UNIT=5,FILE='CAT_BRAF_SF-36_1.dat')      
      OPEN(UNIT=6,FILE='CAT_3DIM_b8.EAP3')  
      OPEN(UNIT=10,FILE='correlations_part1.TXT')  
      READ(6,900)    
      DO IV=1,N
        READ(5,901) A,B
        READ(6,902) SCORE(11:16)
        A=MOD(A,9)
        B=MOD(B,99)
        SCORE(1)=SUM(A(1:3))+B(1)
        SCORE(2)=SUM(A(1:3))+SUM(B)
        SCORE(3)=SUM(A(4:10))
        SCORE(4)=SUM(A(11:15))
        SCORE(5)=SUM(A(16:19))
        SCORE(6)=B(1)
        SCORE(7)=B(2)
        SCORE(8)=B(3)
        SCORE(9)=SUM(B)
        SCORE(10)=SUM(A(20:55))
        MEAN=((IV-1.)/IV)*MEAN+SCORE/IV      
        DO I=1,KT
          DO J=I,KT
            CALL SUMM(COV(INSYM(I,J)),SCORE(I)*SCORE(J),IV)
          END DO
        END DO
        CONTINUE
      END DO
      DO I=1,KT
        DO J=I,KT
          COV(INSYM(I,J))=(COV(INSYM(I,J))-MEAN(I)*MEAN(J))
        END DO
      END DO
      DO I=1,KT
        DO J=I,KT
          COR(INSYM(I,J)) = 
     +        COV(INSYM(I,J))/SQRT(COV(INSYM(I,I))*COV(INSYM(J,J)))
        END DO
      END DO
      KT0=13
c     WRITE(10,904) (I,I=1,KT0)
c     DO I=1,KT0
c       WRITE(10,903) I,(COR(INSYM(I,J)),J=1,KT0)
c     END DO
c     WRITE(10,*) '   '
      WRITE(10,904) (I,I=1,10),(I,I=14,16)
      DO I=1,10
        WRITE(10,903) I,(COR(INSYM(I,J)),J=1,10),
     +   (COR(INSYM(I,J)),J=14,16)
      END DO
      DO I=14,16
        WRITE(10,903) I,(COR(INSYM(I,J)),J=1,10),
     +   (COR(INSYM(I,J)),J=14,16)
      END DO
      WRITE(10,*) '   '
      WRITE(10,*) '1 = BRAF physical with NRS severity    '
      WRITE(10,*) '2 = BRAF physical with NRS all three   '
      WRITE(10,*) '3 = BRAF living                        '
      WRITE(10,*) '4 = BRAF emotion                       '
      WRITE(10,*) '5 = BRAF cognition                     '
      WRITE(10,*) '6 = BRAF NRS severity                  '
      WRITE(10,*) '7 = BRAF NRS effect                    '
      WRITE(10,*) '8 = BRAF NRS coping                    '
      WRITE(10,*) '9 = BRAF NRS all three                 '
      WRITE(10,*) '10= SF 36                              '
      WRITE(10,*) '                                       '
      WRITE(10,*) '14= CAT severity                       '
      WRITE(10,*) '15= CAT impact                         '
      WRITE(10,*) '16= CAT variability                    '
      CLOSE(5)
      CLOSE(6)

900   FORMAT(//)
901   FORMAT(55I1,3I2)
902   FORMAT(T22,3F9.3,T76,3F9.3)
903   FORMAT(I3,16F6.2)
904   FORMAT(3X,16I6)
      STOP
      END


      SUBROUTINE SUMM(X,Y,N)
      IMPLICIT REAL*8 (A-H,O-Z)
      IMPLICIT INTEGER*2 (I-N)
      X=(((N-1.)/N)*X+Y/N)
      RETURN 
      END 


      INTEGER*2 FUNCTION INSYM (I,J)
      IMPLICIT INTEGER*2 (I-N)
      IF (I.GE.J) THEN
        INSYM=(I*(I-1))/2+J
      ELSE
        INSYM=(J*(J-1))/2+I
      ENDIF
      RETURN
      END
