# Supplementary material for: Construct Validation of a Multidimensional Computerized Adaptive Test for Fatigue in Rheumatoid Arthritis
Source: PLoS One. 2015 Dec 28;10(12):e0145008. doi: 10.1371/journal.pone.0145008 (PMC4692469; doi:10.1371/journal.pone.0145008)
Supplement: S7 Data — (FOR) [file pone.0145008.s007.FOR]

      PROGRAM OVER3
      IMPLICIT NONE
      INTEGER*2 IV,I,J,K,M,N,KT,INSYM
      REAL*8 A(20),COV(400),MEAN(20),COR(400)
      CHARACTER*7 ID1,ID2
c
c     fortran script to create correlation matrix
c     INPUT: BRAF and SF36: CAT_SF36_1_scoring_voor_correlaties.dat
c     INPUT: thetas from CAT SF36: CAT_3DIM_b8.EAP3 
c     OUTPUT: correlations_part2.txt
c
      N=165
      KT=20
      MEAN=0.0
      COV=0.0
      OPEN(UNIT=5,FILE='CAT_SF36_1_scoring_voor_correlaties.dat')      
      OPEN(UNIT=6,FILE='CAT_3DIM_b8.EAP3')  
      OPEN(UNIT=10,FILE='correlations_part2.TXT')  
      READ(6,900)    
      DO IV=1,N
        READ(5,901) ID1,A(1:17)
100     CONTINUE
        READ(6,902) ID2,A(18:20)
        IF (ID2.NE.ID1) GOTO 100
        MEAN=((IV-1.)/IV)*MEAN+A/IV      
        DO I=1,KT
          DO J=I,KT
            CALL SUMM(COV(INSYM(I,J)),A(I)*A(J),IV)
          END DO
        END DO
        CONTINUE
      END DO
      DO I=1,KT
        DO J=I,KT
          COV(INSYM(I,J))=(COV(INSYM(I,J))-MEAN(I)*MEAN(J))
        END DO
      END DO
      DO I=1,KT
        DO J=I,KT
          COR(INSYM(I,J)) = 
     +        COV(INSYM(I,J))/SQRT(COV(INSYM(I,I))*COV(INSYM(J,J)))
        END DO
      END DO
      WRITE(10,904) (I,I=18,20)
      DO I=1,8
        WRITE(10,903) I,(COR(INSYM(I,J)),J=18,20)
      END DO

      WRITE(10,*) '   '
      WRITE(10,*) '1 = SF-36 Physical Functioning (PF)    '
      WRITE(10,*) '2 = SF-36 Role Physical (RP)           '
      WRITE(10,*) '3 = SF-36 Bodily Pain (BP)             '
      WRITE(10,*) '4 = SF-36 General Health (GH)          '
      WRITE(10,*) '5 = SF-36 Vitality (VT)                '
      WRITE(10,*) '6 = SF-36 Social Functioning (SF)      '
      WRITE(10,*) '7 = SF-36 Role Emotional (RE)          '
      WRITE(10,*) '8 = SF-36 Mental Health (MH)           '
      WRITE(10,*) '                                       '
      WRITE(10,*) '18= CAT severity                       '
      WRITE(10,*) '19= CAT impact                         '
      WRITE(10,*) '20= CAT variability                    '


      CLOSE(5)
      CLOSE(6)

900   FORMAT(//)
901   FORMAT(A,8F6.2,F5.2,8F7.2)
902   FORMAT(T15,A,T76,3F9.3)
903   FORMAT(I3,2X,20F6.2)
904   FORMAT(3X,20I6)
      STOP
      END


      SUBROUTINE SUMM(X,Y,N)
      IMPLICIT REAL*8 (A-H,O-Z)
      IMPLICIT INTEGER*2 (I-N)
      X=(((N-1.)/N)*X+Y/N)
      RETURN 
      END 


      INTEGER*2 FUNCTION INSYM (I,J)
      IMPLICIT INTEGER*2 (I-N)
      IF (I.GE.J) THEN
        INSYM=(I*(I-1))/2+J
      ELSE
        INSYM=(J*(J-1))/2+I
      ENDIF
      RETURN
      END
