# Supplementary material for: Construct Validation of a Multidimensional Computerized Adaptive Test for Fatigue in Rheumatoid Arthritis
Source: PLoS One. 2015 Dec 28;10(12):e0145008. doi: 10.1371/journal.pone.0145008 (PMC4692469; doi:10.1371/journal.pone.0145008)
Supplement: S8 Data — Output file 1. (TXT) [file pone.0145008.s008.TXT]

        1     2     3     4     5     6     7     8     9    10    14    15    16
  1  1.00  0.94  0.75  0.61  0.61  0.94  0.83 -0.21  0.80 -0.47  0.88  0.81  0.60
  2  0.94  1.00  0.72  0.57  0.56  0.92  0.88  0.08  0.95 -0.43  0.80  0.73  0.56
  3  0.75  0.72  1.00  0.62  0.71  0.70  0.74 -0.23  0.63 -0.55  0.73  0.71  0.54
  4  0.61  0.57  0.62  1.00  0.69  0.63  0.57 -0.20  0.52 -0.43  0.62  0.62  0.39
  5  0.61  0.56  0.71  0.69  1.00  0.61  0.61 -0.29  0.49 -0.47  0.65  0.64  0.45
  6  0.94  0.92  0.70  0.63  0.61  1.00  0.87 -0.19  0.86 -0.44  0.81  0.76  0.56
  7  0.83  0.88  0.74  0.57  0.61  0.87  1.00 -0.20  0.86 -0.46  0.74  0.73  0.54
  8 -0.21  0.08 -0.23 -0.20 -0.29 -0.19 -0.20  1.00  0.26  0.23 -0.30 -0.36 -0.20
  9  0.80  0.95  0.63  0.52  0.49  0.86  0.86  0.26  1.00 -0.35  0.66  0.59  0.46
 10 -0.47 -0.43 -0.55 -0.43 -0.47 -0.44 -0.46  0.23 -0.35  1.00 -0.52 -0.53 -0.34
 14  0.88  0.80  0.73  0.62  0.65  0.81  0.74 -0.30  0.66 -0.52  1.00  0.91  0.74
 15  0.81  0.73  0.71  0.62  0.64  0.76  0.73 -0.36  0.59 -0.53  0.91  1.00  0.71
 16  0.60  0.56  0.54  0.39  0.45  0.56  0.54 -0.20  0.46 -0.34  0.74  0.71  1.00
    
 1 = BRAF physical with NRS severity    
 2 = BRAF physical with NRS all three   
 3 = BRAF living                        
 4 = BRAF emotion                       
 5 = BRAF cognition                     
 6 = BRAF NRS severity                  
 7 = BRAF NRS effect                    
 8 = BRAF NRS coping                    
 9 = BRAF NRS all three                 
 10= SF 36                              
                                        
 14= CAT severity                       
 15= CAT impact                         
 16= CAT variability                    
