# Supplementary material for: Construct Validation of a Multidimensional Computerized Adaptive Test for Fatigue in Rheumatoid Arthritis
Source: PLoS One. 2015 Dec 28;10(12):e0145008. doi: 10.1371/journal.pone.0145008 (PMC4692469; doi:10.1371/journal.pone.0145008)
Supplement: S9 Data — Output file 2. (TXT) [file pone.0145008.s009.TXT]

       18    19    20
  1   -0.53 -0.55 -0.40
  2   -0.60 -0.62 -0.46
  3   -0.50 -0.53 -0.39
  4   -0.55 -0.51 -0.40
  5   -0.74 -0.74 -0.50
  6   -0.58 -0.61 -0.42
  7   -0.53 -0.56 -0.35
  8   -0.51 -0.54 -0.34
    
 1 = SF-36 Physical Functioning (PF)    
 2 = SF-36 Role Physical (RP)           
 3 = SF-36 Bodily Pain (BP)             
 4 = SF-36 General Health (GH)          
 5 = SF-36 Vitality (VT)                
 6 = SF-36 Social Functioning (SF)      
 7 = SF-36 Role Emotional (RE)          
 8 = SF-36 Mental Health (MH)           
                                        
 18= CAT severity                       
 19= CAT impact                         
 20= CAT variability                    
